# Supplementary material for: The Ordinal Effects of Ostracism: A Meta-Analysis of 120 Cyberball Studies
Source: PLoS One. 2015 May 29;10(5):e0127002. doi: 10.1371/journal.pone.0127002 (PMC4449005; doi:10.1371/journal.pone.0127002)
Supplement: S1 File — Contains data and the R analysis script. (ZIP) [file pone.0127002.s001.zip]

Archive with 2 entries (2 files):
- data_cleaned.csv
- meta_Cyb_code.R
