# Supplementary material for: The Ordinal Effects of Ostracism: A Meta-Analysis of 120 Cyberball Studies
Source: PLoS One. 2015 May 29;10(5):e0127002. doi: 10.1371/journal.pone.0127002 (PMC4449005; doi:10.1371/journal.pone.0127002)
Supplement: S1 File — Contains data and the R analysis script. (ZIP) [file pone.0127002.s001.zip › data_cleaned.csv]

Unique_study_nr	Moderator	First_author	Year	Paper_nr	Usability	Coder	Date_coded	int_T1	int_svar_T1	ostr_main_T1	ostr_main_svar_T1	mod_main_T1	mod_main_svar_T1	ostr_nomod_simple_main_T1	ostr_nomod_simple_main_svar_T1	ostr_mod_simple_main_T1	ostr_mod_simple_main_svar_T1	mod_ostr_simple_main_T1	mod_ostr_simple_main_svar_T1	mod_incl_simple_main_T1	mod_incl_simple_main_svar_T1	int_T2	int_svar_T2	ostr_main_T2	ostr_main_svar_T2	mod_main_T2	mod_main_svar_T2	ostr_nomod_simple_main_T2	ostr_nomod_simple_main_svar_T2	ostr_mod_simple_main_T2	ostr_mod_simple_main_svar_T2	mod_ostr_simple_main_T2	mod_ostr_simple_main_svar_T2	mod_incl_simple_main_T2	mod_incl_simple_main_svar_T2	Country	Incentive	SampleRestrict	PropSex	N	AgeM	AgeSD	n11	n12	n21	n22	SubjectDesign	ConditionDesign	Dichotomized
11	1	Alvares	2010	2	Y	CH	20130122	-0.149480547	0.236937572	-2.058422489	0.082722643	-0.017208821	0.054214455	-1.212332556	0.117612035	-0.855600029	0.119325537	0.056085479	0.101805749	-0.104543099	0.106075563	1.121805839	0.228205724	-1.324056548	0.065939011	1.799615312	0.07609499	-0.100834119	0.098899436	-1.196120375	0.129306288	-0.437355469	0.1042812	0.786594185	0.114517245	2	0	0	0.5	74	21.91	5.93	17	21	18	18	1	2	0
1		Riva	2011	38	Y	CH	20130111	NA	NA	-2.053135238	0.127388306	NA	NA	-2.101034365	0.126623446	NA	NA	NA	NA	NA	NA	NA	NA	-1.063068875	0.095250297	NA	NA	-1.087870004	0.092968402	NA	NA	NA	NA	NA	NA	2	1	0	0.47	100	19.02	0.27		25		23	1	2	0
2		Peterson	2011	137	Y	CH	20130111	NA	NA	-0.866399995	0.109383112	NA	NA	-0.891273153	0.105777806	NA	NA	NA	NA	NA	NA	NA	NA	-0.8835672	0.109758637	NA	NA	-0.908933204	0.106175202	NA	NA	NA	NA	NA	NA	1	1	1	0.5	40	18.65	0.864		20		20	1	1	0
3		Stock	2011	47	Y	CH	20130111	NA	NA	-1.98322019	0.038520954	NA	NA	-1.996445109	0.038434322	NA	NA	NA	NA	NA	NA	NA	NA	-0.132591872	0.025890045	NA	NA	-0.133476048	0.025634395	NA	NA	NA	NA	NA	NA	1	2	1	0.412903226	155	21.5	1.9		75		80	1	2	0
4		Kerr	2008	136	Y	CH	20130113	NA	NA	-1.654332579	0.02147773	NA	NA	-1.661085617	0.021424972	NA	NA	NA	NA	NA	NA	NA	NA	-0.05233558	0.016009575	NA	NA	-0.052549216	0.015912084	NA	NA	NA	NA	NA	NA	1	1	0	0.494565217	250	NA	NA		127		123	1	5	0
5		Gruijters	NA	173	Y	CH	20130113	NA	NA	-0.254622818	0.05935117	NA	NA	-0.258670432	0.057989314	NA	NA	NA	NA	NA	NA	NA	NA	-1.052605321	0.067021356	NA	NA	-1.069338071	0.065905296	NA	NA	NA	NA	NA	NA	2	0	0	0.792792793	113	21.31	1.95		35		33	1	5	0
6		Ruggieri	NA	169	Y	CH	20130121	NA	NA	-0.381079986	0.044801791	NA	NA	-0.385514668	0.044062886	NA	NA	NA	NA	NA	NA	NA	NA	-0.558855717	0.045719911	NA	NA	-0.5653592	0.045002498	NA	NA	NA	NA	NA	NA	2	3	1	0.483516484	91	12.67	0.79		47		44	1	1	0
7	1	Ruggieri	NA	174	Y	CH	20130121	-0.314997776	0.241227597	-0.493178337	0.056055176	0.410451648	0.055831589	-0.060376225	0.129397043	-1.173631279	0.111830554	1.018968153	0.109795073	0.032937557	0.127712883	-0.678026305	0.227484002	0.24655502	0.054822504	-0.114544646	0.054781926	-0.226875253	0.130121696	0.437051566	0.097362307	-0.533204331	0.100370207	-0.076412305	0.127782794	2	3	1	0.567567568	74	12.1	1.66	18	22	23	11	1	2	0
8	1	Hellmann	NA	175	Y	CH	20130121	-1.404233665	0.222124269	-0.606096852	0.055048378	0.310074278	0.053264119	-1.211379729	0.119945209	0.342364581	0.10217906	0.831837328	0.109741426	-0.551117495	0.104633231	0.739366075	0.20656746	-0.319271714	0.0533022	-0.444033861	0.053928724	0.185231126	0.101088232	-0.6066517	0.105479228	-0.516967454	0.104153295	0.172483273	0.101028231	2	1	0	NA	76	22.08	2.9	19	19	19	19	1	2	0
9		Van Dijk	NA	176	Y	CH	20130121	NA	NA	-1.46759146	0.099577467	NA	NA	-1.499584236	0.098010847	NA	NA	NA	NA	NA	NA	NA	NA	-0.041690244	0.078478578	NA	NA	-0.042599071	0.075982041	NA	NA	NA	NA	NA	NA	2	0	0	NA	51	NA	NA		26		25	1	1	0
10	1	Webb	NA	177	Y	CH	20130121	0.025055388	0.102530629	-1.778932538	0.032850096	-0.526163145	0.024346927	-0.909078182	0.050690251	-0.863765267	0.051840377	-0.243331045	0.045781834	-0.294792253	0.04836521	0.042567599	0.094911917	-0.744932982	0.025174578	-0.534514941	0.024372981	-0.378414913	0.046718011	-0.365353554	0.048193906	-0.345314978	0.046126848	-0.333447678	0.048511505	2	0	0	NA	170	NA	NA	47	40	37	46	1	2	0
12		Bastian	2010	4	Y	CH	20130122	NA	NA	-2.706577923	0.106427528	NA	NA	-2.74702747	0.10673624	NA	NA	NA	NA	NA	NA	NA	NA	-1.398804583	0.069143432	NA	NA	-1.419709583	0.068329402	NA	NA	NA	NA	NA	NA	2	1	0	0.361111111	72	19.21	4.25		36		36	1	1	0
13		Bernstein	2012	5	Y	CH	20130122	NA	NA	-0.38661848	0.169780705	NA	NA	-0.407300449	0.157704903	NA	NA	NA	NA	NA	NA	NA	NA	NA	NA	NA	NA	NA	NA	NA	NA	NA	NA	NA	NA	1	1	1	0.442307692	24	NA	NA		12		12	1	2	0
14		Boyes	2009	10	Y	CH	20130123	NA	NA	-0.428897586	0.04598294	9.225765777	NA	-0.43400776	0.045215666	NA	NA	NA	NA	NA	NA	NA	NA	-0.792249726	0.048475673	12.47153761	NA	-0.801689121	0.047768154	NA	NA	NA	NA	NA	NA	2	0	1	0.471910112	89	20.44	6.48		45		44	1	2	1
15		Boyes	2009	10	Y	CH	20130121	NA	NA	-0.193147237	0.046197488	6.589600631	NA	-0.195504748	0.045373001	NA	NA	NA	NA	NA	NA	NA	NA	-0.829059191	0.049933312	10.34686103	NA	-0.8391785	0.049200578	NA	NA	NA	NA	NA	NA	2	0	1	0.264367816	87	19.42	3.84		43		44	1	2	0
16		Carter-Sowell	2008	11	Y	CH	20130124	NA	NA	-2.815188636	0.122502208	NA	NA	-2.862185014	0.12304455	NA	NA	NA	NA	NA	NA	NA	NA	-1.456949449	0.077866936	NA	NA	-1.481271566	0.076906569	NA	NA	NA	NA	NA	NA	1	1	0	0.48	65	19.8	NA		32.5		32.5	1	4	0
17	1	Carter-Sowell	2010	134	Y	CH	20130124	-1.225694676	0.326026394	-4.215850919	0.174144588	-1.252633021	0.06465601	-1.60252646	0.137917222	-2.506450763	0.188109173	-0.020514894	0.103218976	-0.974283134	0.116040689	-1.15481904	0.339048008	-4.254596463	0.176362102	-0.942842058	0.060060481	-1.486861912	0.133088401	-2.757395072	0.205959607	0.04905637	0.103245809	-1.018870957	0.11724164	1	1	0	0.666666667	74	19.56	1.22	18.5	18.5	18.5	18.5	1	3	0
18		Chernyak	2010	12	Y	CH	20130125	NA	NA	-1.486175966	0.100115646	NA	NA	-1.518573876	0.098572746	NA	NA	NA	NA	NA	NA	NA	NA	0.149731932	0.078681339	NA	NA	0.152996015	0.076193738	NA	NA	NA	NA	NA	NA	1	0	0	0.460526316	76	NA	NA		25		26	1	5	0
19		Coyne	2011	13	Y	CH	20130125	NA	NA	-0.541226306	0.103661574	NA	NA	-0.556764172	0.099723037	NA	NA	NA	NA	NA	NA	NA	NA	NA	NA	NA	NA	NA	NA	NA	NA	NA	NA	NA	NA	1	0	1	0.45	40	NA	NA		20		20	1	1	0
20		Geniole	2011	17	Y	CH	20130125	NA	NA	0.191251067	0.063926657	NA	NA	0.194554258	0.062322384	NA	NA	NA	NA	NA	NA	NA	NA	-0.111647993	0.063735294	NA	NA	-0.11357632	0.062124354	NA	NA	NA	NA	NA	NA	2	0	1	1	74	19.96	2.43		30		33	1	1	0
21	1	Gonsalkorale	2007	18	Y	CH	20130125	0.48565278	0.302809941	-3.033039062	0.132317076	-0.1374489	0.061698355	-1.30957788	0.141060931	-1.666890939	0.16174901	-0.280425478	0.116267662	0.192797824	0.118915348	1.314986499	0.248976907	-0.84974379	0.067107373	-102.0928279	80.23805691	0.258980537	0.116092396	-0.964985726	0.132884511	-5.426283526	0.56120576	-3.120298678	0.270463673	2	1	0	0.268041237	97	19.56	2.97	16	17	16	16	1	4	0
22	1	Goodwin	2010	20	Y	CH	20130125	0.204568183	0.084956573	-3.784511392	0.039275242	-0.409136367	0.013650355	-1.811830756	0.042381366	-1.96394683	0.042575207	-0.287996036	0.041890058	-0.10515029	0.019561444	-0.425306235	0.065103758	-1.432610477	0.018824986	0.383565344	0.013616571	-0.944206541	0.033961632	-0.494200295	0.031142127	0.28939082	0.041894297	-0.054425916	0.019541701	1	3	1	0.24	300	NA	NA	46	49	112	93	1	3	0
23	1	Goodwin	2010	20	Y	CH	20130125	0.350151953	0.056272485	-0.116717318	0.012765199	-3.559878186	0.034356223	0.131721835	0.019226913	-0.194710542	0.037045571	-1.887363887	0.040309985	-1.655653512	0.036005656	-0.100281925	0.056075097	-0.042977968	0.012746448	-1.065045523	0.015982957	-0.089765027	0.019204467	0.021789087	0.03687063	-0.434417455	0.02935731	-0.628037172	0.028672038	1	3	1	0.26	314	NA	NA	52	102	55	105	1	3	0
25	1	Hawes	2012	23	Y	CH	20130126	0.001936518	0.383576227	-2.767283792	0.142368228	0.11812758	0.073071153	-2.157327586	0.232920205	-1.098451737	0.150656022	0.050551903	0.134709744	0.069910542	0.138821962	-1.049751587	0.283885951	0.512073945	0.075135138	0.135556239	0.073111347	0.686866526	0.152491807	-0.299010537	0.131394144	0.847887832	0.147501856	-0.089199158	0.138878796	2	0	0	0.47	55	10	0.917	15	13	14	13	1	2	0
27	1	Kassner	NA	178	Y	CH	20130305	-0.873836237	0.314720727	-4.603943161	0.171749412	-0.474740881	0.048443275	-1.717290788	0.129639738	-2.930216008	0.185080989	0.246401401	0.092422109	-0.57477796	0.093347119	-0.304452894	0.21363399	-2.362305922	0.079891745	-0.220415409	0.047403299	-1.018049662	0.106314585	-1.320282705	0.107319405	0.046746844	0.091725342	-0.254579037	0.090259221	1	1	0	0.305882353	85	19.65	1.461	22	20	22	21	1	2	0
29		Jamieson	2010	26	Y	CH	20130129	NA	NA	-1.501395975	0.155366513	NA	NA	-1.555420132	0.151627041	NA	NA	NA	NA	NA	NA	NA	NA	-1.024819626	0.13712508	NA	NA	-1.061695319	0.132049241	NA	NA	NA	NA	NA	NA	1	1	0	0.515151515	33	NA	NA		16.5		16.5	1	1	0
30		Jamieson	2010	26	Y	CH	20130129	NA	NA	-1.912395436	0.08571512	NA	NA	-1.942795848	0.085200939	NA	NA	NA	NA	NA	NA	NA	NA	-1.443755738	0.074150225	NA	NA	-1.466706415	0.073265439	NA	NA	NA	NA	NA	NA	1	1	0	0.397058824	68	NA	NA		34		34	1	2	0
31		Kassner	2012	28	Y	CH	20130129	NA	NA	-2.06506844	0.125148037	NA	NA	-2.112144308	0.124441268	NA	NA	NA	NA	NA	NA	NA	NA	-1.738159315	0.112461202	NA	NA	-1.777782873	0.111169415	NA	NA	NA	NA	NA	NA	1	1	0	0.326530612	49	20.82	1.27		24.5		24.5	1	1	0
32	1	Pharo	2011	37	Y	CH	20130130	-1.007571581	0.298225665	-3.638638898	0.143511439	0.873675025	0.059251054	-1.330395561	0.130834376	-2.247687114	0.167391289	0.818980044	0.112352633	-0.078378329	0.103979333	-0.837705147	0.233747151	-1.934699982	0.079345027	0.997529339	0.060816978	-0.583611381	0.110982291	-1.288599523	0.12276486	0.790353207	0.111730064	0.090681538	0.104007441	2	2	0	0.5	74	NA	NA	18	19	20	17	1	3	0
33		Salvy	2010	40	Y	CH	20130130	NA	NA	-1.425032943	0.085025574	NA	NA	-1.451475615	0.083824923	NA	NA	NA	NA	NA	NA	NA	NA	-1.408385002	0.084625823	NA	NA	-1.434518758	0.083410199	NA	NA	NA	NA	NA	NA	1	3	1	0.338983051	59	13.55	NA		29		30	1	2	0
34		Salvy	2009	41	Y	CH	20130204	NA	NA	-1.462015126	0.049214769	NA	NA	-1.476942771	0.048840025	NA	NA	NA	NA	NA	NA	NA	NA	-1.300496723	0.047048766	NA	NA	-1.313775213	0.046629566	NA	NA	NA	NA	NA	NA	1	3	0	0.490384615	103	13.58	0.83		51		52	1	1	0
35		Sacco	2011	39	Y	CH	20130204	NA	NA	-2.345909378	0.132385204	NA	NA	-2.397049057	0.13226685	NA	NA	NA	NA	NA	NA	NA	NA	-1.415865681	0.098085055	NA	NA	-1.446730861	0.096454948	NA	NA	NA	NA	NA	NA	1	1	0	0.285714286	51	NA	NA		25.5		25.5	1	1	0
36		Sacco	2011	39	Y	CH	20130204	NA	NA	-2.15448791	0.2888292	NA	NA	-2.283824195	0.286709804	NA	NA	NA	NA	NA	NA	NA	NA	-1.381131431	0.226686152	NA	NA	-1.464042274	0.216881777	NA	NA	NA	NA	NA	NA	1	1	0	0.818181818	21	NA	NA		10		12	1	1	0
37	1	Schaafsma	2012	42	Y	CH	20130204	0.086396823	0.0295208	-2.551391784	0.010096937	-0.255660935	0.006085862	-1.415140461	0.019316603	-1.188044743	0.010204196	-0.158420923	0.011482195	-0.093617898	0.012693196	0.328715591	0.025318569	-1.318802155	0.006784186	0.147626543	0.006055606	-0.492928367	0.01590644	-0.824366093	0.009412128	0.219309061	0.011512298	0.097713847	0.012694355	2	0	1	0.506944444	720	16.8	1.1	248	134	214	124	1	2	0
39	1	Staebler	2011	46	Y	CH	20130204	0.503716614	0.23350745	-0.587669383	0.061413836	1.420201009	0.073705127	-0.793803715	0.124623509	-0.033759947	0.108883942	0.387189518	0.117347621	1.168998091	0.128389896	0.415388881	0.227289655	-0.529417202	0.06093536	0.808045402	0.063675469	-0.054552647	0.115121261	-0.480678087	0.112168394	1.218330714	0.137566015	-0.681611883	0.115504728	2	2	0	0	68	23.61720588	8.653544581	17	16	18	17	1	2	0
40		Bernstein	2012	6	Y	CH	20130308	NA	NA	-0.986302844	0.175937124	NA	NA	-1.03509192	0.166993624	NA	NA	NA	NA	NA	NA	NA	NA	NA	NA	NA	NA	NA	NA	NA	NA	NA	NA	NA	NA	1	1	0	0.490196078	25.5	NA	NA		12.75		12.75	1	5	0
41	1	Van Beest	2011	48	Y	CH	20130205	-0.399712344	0.241233715	-2.162827067	0.07286104	0.739194061	0.049117287	-0.935578355	0.09853443	-2.17201503	0.142699285	1.557038158	0.116339728	0.12293319	0.088647139	-0.437816181	0.189087586	-1.151924127	0.053603041	0.520173598	0.047532072	-0.582445108	0.092372768	-0.846758886	0.096714818	0.862767278	0.097029378	-0.012664709	0.088475275	2	2	0	0.16091954	87	20.8	2.15	21.75	21.75	21.75	21.75	1	2	0
42	1	Van Beest	2011	48	Y	CH	20130205	-0.757978492	0.222701177	-4.751668075	0.125400599	1.057845233	0.03751469	-2.637229573	0.130246932	-2.052685061	0.092454245	0.931770865	0.067723598	0.143937453	0.068533377	-0.112265174	0.134392613	-1.123371457	0.038038361	0.229595593	0.033144517	-0.499591549	0.071427738	-0.616358535	0.062964875	-0.033611631	0.060949636	-0.17619834	0.06862241	2	2	0	0.202185792	183	20.95	2.4	32	32	33	25	1	5	0
43	1	Van Beest	2006	49	Y	CH	20130205	-0.0972146	0.137514259	-2.430364992	0.0515062	0.658898953	0.031237585	-1.289168883	0.070173022	-1.131223034	0.067341238	0.43110148	0.059238889	0.250647746	0.058327599	-0.125265659	0.12090439	-1.181076216	0.034796078	1.425814128	0.037159059	-0.654443384	0.061034798	-0.520570369	0.059869593	0.638920573	0.060886082	0.53343121	0.059970003	2	2	0	0.207407407	135	20.9	2.33	33.75	33.75	33.75	33.75	1	2	0
44	1	Van Beest	2006	49	Y	CH	20130205	-0.085734383	0.221453485	-4.298966914	0.11892717	0.624636218	0.037680406	-2.111496689	0.109820956	-2.158728045	0.111632529	0.350104588	0.07087624	0.269300301	0.070426684	-0.189399603	0.1397105	0.013528543	0.035928966	0.220459842	0.036146419	0.093551895	0.069853893	-0.09515306	0.069856607	-0.035012926	0.069786294	-0.148523147	0.069973419	2	2	0	0.371257485	111.3333333	20.93	2.95	27.83333333	27.83333333	27.83333333	27.83333333	1	3	0
45	1	Weik	2010	50	Y	CH	20130205	-0.42635543	0.2352636	-0.042283183	0.061566783	-1.381250649	0.076228825	0.156393673	0.118716722	-0.311555272	0.116546878	-0.443293286	0.121405003	-0.951901479	0.128805207	0.661713873	0.239044894	0.085382435	0.061609108	-1.881601649	0.088787067	-0.22491888	0.119124996	0.565407849	0.119919898	-0.76364491	0.127446325	-0.435384653	0.117948288	2	2	0	0.507692308	65	NA	NA	16	16	17	16	1	3	0
46	1	Wesselmann	2009	51	Y	CH	20130205	-1.299616366	0.244921699	-2.768747911	0.095524177	-0.197767708	0.049018976	-0.712413008	0.099808947	-2.054858721	0.145112752	0.526940319	0.0970057	-0.768129089	0.100814922	-0.198209586	0.284123449	-4.013744109	0.14701306	-0.819323361	0.052873724	-2.030009246	0.143874864	-1.95539833	0.140248585	-0.385676624	0.09543351	-0.363715093	0.095232805	1	1	0	0.453488372	82	NA	NA	20.5	20.5	20.5	20.5	1	2	0
47	1	Wirth	2009	55	Y	CH	20130205	0.050130682	0.173183335	-4.862676181	0.099306338	0.150392047	0.025175579	-2.286910948	0.082039562	-2.584679088	0.091143773	0.059214132	0.049237541	0.087809994	0.049263927	0.460052977	0.112069734	-2.019121397	0.037898069	-0.233943184	0.025276348	-0.757168317	0.052813676	-1.26482811	0.059256058	0.12033637	0.049306418	0.394497551	0.050192281	1	1	0	0.557	159.3333333	20	2.72	39.83333333	39.83333333	39.83333333	39.83333333	1	3	0
48	1	Zadro	2004	57	Y	CH	20130205	-0.105099371	0.322562743	-3.047881769	0.14052446	0.210198743	0.065142108	-1.626836845	0.156028558	-1.380585516	0.166534185	0.132455081	0.140597809	0.060972001	0.108920768	-1.118472438	0.277253442	-1.491296584	0.083543671	-0.315298114	0.065587506	-0.187816505	0.116463057	-1.254143528	0.160790386	-0.579495863	0.146491719	-0.496049008	0.112382869	1	1	0	0.322580645	62	19.9	2.7	12	15	17	18	1	2	0
49	1	Zadro	2004	57	Y	CH	20130205	-0.287678346	0.275744344	-3.472221436	0.130244618	-0.647037998	0.054675375	-1.748120959	0.141125888	-1.684279782	0.134618456	-0.189975191	0.1013912	-0.436140809	0.100687949	-0.697519417	0.212918425	-1.348714711	0.063768707	-0.694991597	0.055093265	-0.333645123	0.102381048	-0.979016933	0.110537376	-0.548833705	0.104879724	-0.080820014	0.098332988	1	1	0	0.38961039	77	19.6	1.9	20	18	19	20	1	4	0
50	1	Stillman	2009	76	Y	CH	20130207	0.573056296	0.223755188	-0.817517985	0.054208367	0.341293916	0.056632971	-0.740683317	0.150432391	-0.117110126	0.073322797	-0.108754582	0.115382233	0.477907479	0.103666355	-1.185943981	0.237020744	-1.307579261	0.060717292	-0.020636376	0.055907623	-1.126901257	0.1637897	-0.063158647	0.073231044	-0.72650375	0.121997363	-0.424121417	0.103074689	1	1	0	0.330578512	121	NA	NA	27	12	26	15	1	3	0
51		Brown	2009	61	Y	CH	20130211	NA	NA	-0.627133394	0.080704772	NA	NA	-0.640512157	0.07847039	NA	NA	NA	NA	NA	NA	NA	NA	NA	NA	NA	NA	NA	NA	NA	NA	NA	NA	NA	NA	1	0	0	0.415584416	52	NA	NA		26		26	1	5	0
52		Zwolinski	2012	59	Y	CH	20130211	NA	NA	-1.969099755	0.106047802	NA	NA	-2.007796779	0.105366466	NA	NA	NA	NA	NA	NA	NA	NA	-0.279367771	0.072125414	NA	NA	-0.284857945	0.070097681	NA	NA	NA	NA	NA	NA	1	0	0	0.375	56	18.46	0.5		28		28	1	1	0
53		Zoller	2010	58	Y	CH	20130211	NA	NA	-0.236594934	0.071210631	NA	NA	-0.241154724	0.069233052	NA	NA	NA	NA	NA	NA	NA	NA	-0.08419212	0.070781781	NA	NA	-0.085814717	0.068787513	NA	NA	NA	NA	NA	NA	2	2	1	0	57	NA	NA		31		26	1	1	0
54		Williams	2002	80	Y	CH	20130211	NA	NA	-0.389401016	0.010450812	NA	NA	-0.390412488	0.010411979	NA	NA	NA	NA	NA	NA	NA	NA	-2.3433993	0.017296821	NA	NA	-2.349486293	0.0172936	NA	NA	NA	NA	NA	NA	NA	0	0	0.33	390	25.2	NA		195		195	1	2	0
56		Zhong	2008	125	Y	CH	20130212	NA	NA	-0.682248485	0.162797365	NA	NA	-0.715171818	0.153254982	NA	NA	NA	NA	NA	NA	NA	NA	NA	NA	NA	NA	NA	NA	NA	NA	NA	NA	NA	NA	1	1	0	NA	52	NA	NA		13		13	1	1	0
57	1	Gan	2012	130	Y	CH	20130212	-0.615449836	0.062216518	-0.592008488	0.015936019	0.129225007	0.015530242	-0.535893357	0.027902515	0.014348241	0.034314003	0.410896386	0.031275418	-0.222776225	0.030820431	0.019153398	0.061286057	-0.154595281	0.015312786	-0.001831355	0.01549838	-0.068792846	0.026941804	-0.084637371	0.034344253	-0.029048652	0.030634227	-0.028297609	0.030634063	3	0	0	0.278	72	23.4	4.31	57.5	73.5	57.5	73.5	1	5	0
58	1	Plaisier	2012	165	Y	CH	20130212	-0.40242077	0.108284192	-0.869748116	0.029531216	1.18129968	0.031529629	-0.360415072	0.053533369	-0.501296311	0.054750822	0.668444182	0.051838066	0.523852635	0.058636295	-0.564467423	0.106780492	-0.200294892	0.027127378	0.220682358	0.027010272	0.234968972	0.053035445	-0.320067317	0.053745046	0.415691356	0.050125452	-0.134282874	0.056778399	2	1	0	0.33557047	149	NA	NA	39	41	35	34	1	2	0
59	1	Knowles	2010	179	Y	CH	20130214	-0.990207609	0.25330239	0.205138685	0.065125159	0.153990919	0.064774569	-0.380117412	0.121056252	0.600280663	0.132246138	0.679265105	0.13780783	-0.365674939	0.117102203	NA	NA	NA	NA	NA	NA	NA	NA	NA	NA	NA	NA	NA	NA	1	0	1	NA	62	19.23	NA	14	15	16	17	1	2	0
60	1	Bernstein	2010	95	Y	CH	20130214	-0.861681126	0.374119201	-4.65307808	0.20334824	-0.896148371	0.061140805	-1.628540418	0.160238356	-3.133704747	0.213880845	-0.021279125	0.113365687	-0.758859503	0.107208357	-1.108218503	0.39600424	-4.895800727	0.219223097	-0.086168113	0.0556911	-1.628142702	0.160218118	-3.40827495	0.235786122	0.499161915	0.117023184	-0.596281646	0.104383794	1	1	1	0.328767123	73	NA	NA	19	15	22	17	1	2	0
61	1	Bernstein	2010	95	Y	CH	20130214	-0.531236189	0.221285385	-5.461871474	0.137096982	-0.437949901	0.029981855	-2.673660899	0.098709536	-2.721368811	0.122575849	0.050400321	0.058628256	-0.450278933	0.05740642	-0.505189917	0.173489878	-4.059347437	0.088713872	-0.201940277	0.02943468	-1.956192343	0.076855758	-2.04672269	0.09663412	0.147727544	0.05877216	-0.41222863	0.057175302	1	1	0	0.485507246	138	NA	NA	31	36	31	40	1	3	0
62	1	Carter-Sowell	2010	134	Y	CH	20130311	-0.646057594	0.387210168	-4.930439535	0.228603071	-0.986087907	0.063483745	-2.09264834	0.169779844	-2.783249479	0.217430324	-0.159785783	0.108171652	-0.851106981	0.118061061	-0.631175059	0.23807552	-1.727426477	0.077716997	-0.952084876	0.063017445	-0.559536663	0.112240753	-1.128594246	0.125834767	-0.131446385	0.108054859	-0.896578971	0.119185647	1	1	0	0.716981132	70.66666667	19.47	1.38	17.66666667	17.66666667	17.66666667	17.66666667	1	3	0
63		Sacco	2011	39	Y	CH	20130309	NA	NA	-1.686435075	0.139093928	NA	NA	-1.736288546	0.136899219	NA	NA	NA	NA	NA	NA	NA	NA	-1.00563905	0.11559709	NA	NA	-1.035367201	0.111992647	NA	NA	NA	NA	NA	NA	1	1	0	0.282051282	38	NA	NA		20		19	1	1	0
64	1	Garczynski	2013	186	Y	CH	20130315	-1.29223255	0.328125185	-2.313687399	0.123640272	3.890681475	0.214336957	-1.510398193	0.187290212	-0.619712679	0.140834973	2.688398411	0.272573787	1.215317113	0.166083225	-0.007797522	0.289836656	1.005745212	0.083440032	23.63520666	5.246610954	0.389607212	0.146338118	0.730207834	0.143498539	0.801449305	0.150626286	0.385507968	0.141483609	1	0	0	0.277	83	19.02	1.24	14	13	14	13	1	4	0
65	1	Renneberg	2011	166	Y	CH	20130216	0.468683563	0.294851454	-2.069418195	0.102354097	1.881944769	0.096180968	-1.455248779	0.160975271	-0.701287179	0.133876183	0.698275664	0.133805936	1.153085503	0.147839558	0.512289866	0.286085647	-1.8856627	0.096297698	1.5430505	0.086508374	-1.302137517	0.153938823	-0.622930317	0.132146824	0.305558716	0.127235557	0.876071084	0.13847113	2	2	0	0.133	60	28.915	7.23064082	15	15	15	15	1	2	0
66		Zadro	2006	124	Y	CH	20130216	NA	NA	-3.631220355	0.189158583	NA	NA	-3.702581606	0.191775954	NA	NA	NA	NA	NA	NA	NA	NA	-0.857444401	0.077992954	NA	NA	-0.874295018	0.076198108	NA	NA	NA	NA	NA	NA	2	1	0	NA	56	22.1	8		28		28	1	2	1
68	1	Ijzerman	2012	68	Y	CH	20130216	-1.072253712	0.217233034	-2.412141316	0.080440523	0.906254616	0.051311782	-1.672357221	0.119292499	-0.686572804	0.097940535	0.85740512	0.093857593	-0.100925039	0.094247679	NA	NA	NA	NA	NA	NA	NA	NA	NA	NA	NA	NA	NA	NA	2	1	0	0.581	86	20.55	2.33	23	22	19	22	1	2	0
69		Krill	2008	69	Y	CH	20130216	NA	NA	-2.088408345	0.051938863	NA	NA	-2.106735996	0.051823963	NA	NA	NA	NA	NA	NA	NA	NA	-0.562004723	0.034940543	NA	NA	-0.566936817	0.034525983	NA	NA	NA	NA	NA	NA	2	0	0	0.394957983	119	32.49	11.63		59.5		59.5	1	1	0
71		Williams	2000	197	Y	CH	20130317	NA	NA	-0.787476612	0.005927545	NA	NA	-0.78855981	0.005917373	NA	NA	NA	NA	NA	NA	NA	NA	-1.434315172	0.006909199	NA	NA	-1.436288117	0.006901728	NA	NA	NA	NA	NA	NA	NA	0	0	0.36	732	NA	NA		335		397	1	5	0
72	1	Segovia	2012	91	Y	CH	20130220	-1.886800605	0.320536978	-1.613775194	0.094680986	0.770321694	0.076726746	0.135042167	0.134302698	-1.710673843	0.18623428	1.087107875	0.155080682	-0.736053529	0.143651598	NA	NA	NA	NA	NA	NA	NA	NA	NA	NA	NA	NA	NA	NA	1	0	0	0.446428571	56	NA	NA	14	14	14	14	1	2	0
73	1	Williams	2000	197	Y	CH	20130317	-0.204528587	0.146519754	-0.709956857	0.038379749	0.042985669	0.036909919	-0.262497789	0.061479131	-0.428564945	0.085040623	0.112804824	0.076581021	-0.087910949	0.067846297	-0.984427412	0.151948018	-0.910901713	0.03984688	0.007973148	0.036901882	-1.006122223	0.068849262	0.033650592	0.083098756	-0.512731462	0.078941103	-0.48180413	0.069780839	NA	0	0	0.33	111	NA	NA	21	32	26	32	1	4	0
74		Knowles	2012	198	Y	CH	20130323	NA	NA	-0.591213996	0.06957945	NA	NA	-0.60198422	0.067904885	NA	NA	NA	NA	NA	NA	NA	NA	NA	NA	NA	NA	NA	NA	NA	NA	NA	NA	NA	NA	1	0	0	NA	60	NA	NA		30		30	1	1	0
75	1	Aydin	2012	84	Y	CH	20130220	-1.191936974	0.2390935	-0.809125099	0.063688308	0.426313224	0.060210804	-0.952614912	0.12967821	0.195790931	0.10941529	0.812465191	0.125930097	-0.37183162	0.110842785	0.723247609	0.228618514	-0.309963261	0.059580909	1.148435625	0.068572285	-0.402443406	0.118382536	0.309487085	0.110235978	1.069639746	0.133263877	-0.30575499	0.110203176	2	0	0	0.264705882	68	22.67	2.24	18	15	17	18	1	2	0
76		Greitemeyer	2012	86	Y	CH	20130220	NA	NA	-0.470956752	0.073408931	NA	NA	-0.48021206	0.071432142	NA	NA	NA	NA	NA	NA	NA	NA	-0.229769373	0.071899946	NA	NA	-0.234284833	0.069863265	NA	NA	NA	NA	NA	NA	2	0	0	0.410714286	56	25	NA		28		28	1	1	0
77	1	De Waal-Andrews	2012	126	Y	CH	20130221	-1.286301186	0.235563216	-4.841494743	0.119119031	-0.732477064	0.032363165	-3.552631566	0.159543865	-1.58070609	0.076019351	0.334141272	0.061813079	-0.879196866	0.063330788	-0.866708847	0.184587713	-3.917523987	0.088463436	-0.464497651	0.031148148	-2.554771443	0.111931881	-1.428703288	0.072655832	0.232850357	0.061364398	-0.5978877	0.060275513	2	0	0	0.159	136	19.84	2.37	32	32	36	32	1	2	0
78	1	De Waal-Andrews	2012	126	Y	CH	20130221	-1.555158536	0.30810272	-4.91630763	0.143616432	-1.103660897	0.041254878	-4.206664165	0.216395273	-1.376809384	0.091707447	0.28827852	0.07156046	-1.116829265	0.080598455	-1.196970167	0.184074176	-2.625287509	0.066482743	-0.275915224	0.03615694	-2.174824635	0.106512551	-0.629402004	0.077561624	0.473369308	0.072819156	-0.69921669	0.073826994	2	0	0	0.286	112	21.44	4.91	24	32	29	27	1	2	0
79		Banki	2012	127	Y	CH	20130221	NA	NA	-1.842451101	0.069503928	NA	NA	-1.866095073	0.06910223	NA	NA	NA	NA	NA	NA	NA	NA	-0.346178112	0.049776297	NA	NA	-0.350620577	0.048865025	NA	NA	NA	NA	NA	NA	2	3	0	0.37	89				36		47	1	5	0
80	1	Gallardo-Pujol	2012	129	Y	CH	20130221	-1.172759434	0.309085685	-1.581012854	0.097323156	1.20001671	0.083002301	-1.176116899	0.164443569	-0.25255454	0.144642116	0.887744379	0.192959558	0.017144383	0.107251897	0.10595411	0.291722508	-0.882271724	0.082224925	0.000314973	0.070370371	-0.520354944	0.145902208	-0.35693941	0.1458203	0.087073779	0.174376028	0	0.107247814	2	1	0	1	57	22.77	4.37	11	10	16	20	1	2	0
81		Lakin	2008	88	Y	CH	20130221	NA	NA	-1.478902571	0.141488234	NA	NA	-1.526901316	0.138304707	NA	NA	NA	NA	NA	NA	NA	NA	-0.489245306	0.114435569	NA	NA	-0.505124081	0.109467522	NA	NA	NA	NA	NA	NA	1	1	0	0.361111111	36	NA	NA		18		18	1	1	0
82		Hackenbracht	2013	199	Y	CH	20130323	NA	NA	-1.881183588	0.113156163	NA	NA	-1.922192471	0.112188013	NA	NA	NA	NA	NA	NA	NA	NA	-0.173457739	0.078756515	NA	NA	-0.177239033	0.076272227	NA	NA	NA	NA	NA	NA	1	1	0	0.471	51	19.2	1.46		26		25	1	1	0
83	1	Van Beest	2012	172	Y	CH	20130221	0.064331328	0.354387285	-6.534224896	0.196496492	-0.211374364	0.031332595	-2.683284463	0.10880986	-4.65651048	0.245577425	-0.133099572	0.06091432	-0.075310496	0.060820957	-0.225255617	0.152399335	-2.658016276	0.058391669	0.496270245	0.03211401	-1.24239814	0.067821002	-1.537269883	0.084578333	0.274643314	0.061361711	0.107136539	0.060865969	1	1	0	0.54	125	19.6	1.9	30	34.5	30	34.5	1	2	0
84	1	Van Beest	2012	172	Y	CH	20130221	-0.278997983	0.435613736	-6.556452592	0.299923945	-0.390597176	0.047962786	-3.099523557	0.201167043	-3.46529151	0.234446693	-0.057826506	0.090514807	-0.317743032	0.091663239	0.073760946	0.180980396	0.036880473	0.047066825	0.278997983	0.047523219	0.046691507	0.089482553	-0.023277182	0.091497843	0.141477856	0.090710949	0.2265445	0.09107926	2	2	0	0.4	85	20.7	2.25	21	21.5	21	21.5	1	2	0
85		Ramirez	2009	158	Y	CH	20130221	NA	NA	-2.244507959	0.053875273	NA	NA	-2.263865611	0.053812537	NA	NA	NA	NA	NA	NA	NA	NA	-1.009862795	0.037271995	NA	NA	-1.018572308	0.036921636	NA	NA	NA	NA	NA	NA	1	2	0	0.37704918	121	NA	NA		60.5		60.5	1	1	0
86		Oberleitner	2012	157	Y	CH	20130221	NA	NA	-2.334273605	0.076413825	NA	NA	-2.362421362	0.076354504	NA	NA	NA	NA	NA	NA	NA	NA	0.415351973	0.046434757	NA	NA	0.42036048	0.045648073	NA	NA	NA	NA	NA	NA	1	2	0	0.443	88	23.5	NA		44		44	1	1	0
87		Chrisp	2012	170	Y	CH	20130221	NA	NA	-0.688907511	0.056112079	NA	NA	-0.698486512	0.055110605	NA	NA	NA	NA	NA	NA	NA	NA	-0.143433849	0.053163896	NA	NA	-0.145428243	0.052079864	NA	NA	NA	NA	NA	NA	2	0	0	0.295774648	77	NA	NA		33		44	1	3	0
88	1	Lau	2009	70	Y	CH	20130223	-0.058630491	0.578654913	-5.625595575	0.354360279	-0.644935397	0.075508637	-2.503830227	0.232440293	-3.24736384	0.34621462	-0.313090211	0.145304112	-0.325487387	0.129719896	1.364922736	0.456813058	-3.803883034	0.200987069	-1.049485782	0.081628983	-1.08896302	0.147718203	-2.935156572	0.309094855	-1.20246071	0.171225002	0.174085892	0.128459294	2	1	0	0.339285714	56	19.07	2.05	13	13	13	17	1	2	0
89		Lustenberger	2010	71	Y	CH	20130223	NA	NA	-0.813842046	0.06110315	NA	NA	-0.826189615	0.059984596	NA	NA	NA	NA	NA	NA	NA	NA	0.041706871	0.056451041	NA	NA	0.042339645	0.055190254	NA	NA	NA	NA	NA	NA	1	1	0	0.41	71	NA	NA		37		34	1	1	0
90		Lustenberger	2010	71	Y	CH	20130223	NA	NA	-0.696960261	0.027197928	NA	NA	-0.70157708	0.026965796	NA	NA	NA	NA	NA	NA	NA	NA	NA	NA	NA	NA	NA	NA	NA	NA	NA	NA	NA	NA	1	1	0	0.42	156	NA	NA		78		78	1	2	0
93		Kesting	2013	144	Y	CH	20130224	NA	NA	-0.274998356	0.053275305	NA	NA	-0.278876086	0.052191833	NA	NA	NA	NA	NA	NA	NA	NA	-0.778755157	0.056767644	NA	NA	-0.78973632	0.055783357	NA	NA	NA	NA	NA	NA	2	2	0	0.28	76	24.79	8.35		40		36	1	1	0
94		Duclos	2012	171	Y	CH	20130224	NA	NA	-0.622199242	0.071077389	NA	NA	-0.633744667	0.069355555	NA	NA	NA	NA	NA	NA	NA	NA	NA	NA	NA	NA	NA	NA	NA	NA	NA	NA	NA	NA	3	0	0	NA	59	NA	NA		29.5		29.5	1	1	0
96		McDonald	2012	145	Y	CH	20130224	NA	NA	-0.059186958	0.016767304	NA	NA	-0.059410324	0.016672882	NA	NA	NA	NA	NA	NA	NA	NA	-2.395610479	0.027388501	NA	NA	-2.404651275	0.027374397	NA	NA	NA	NA	NA	NA	1	0	0	0.26	270	20.28	2.24		181		89	1	1	0
97	1	Chen	2012	97	Y	CH	20130224	-1.350455446	0.270015901	-0.966225445	0.074446597	0.70630515	0.070823891	-1.036371096	0.143580539	0.212965863	0.126435362	1.082739844	0.145218214	-0.298924541	0.127168719	NA	NA	NA	NA	NA	NA	NA	NA	NA	NA	NA	NA	NA	NA	2	2	0	0.3	60	20.87	1.35	15	15	15	15	1	2	0
98	1	Chen	2012	97	Y	CH	20130224	-1.3182738	0.206205167	-1.083333915	0.055262725	0.717871871	0.051297229	-1.319650053	0.11352496	0.10659145	0.092680207	1.187131756	0.109522617	-0.26258132	0.093374029	NA	NA	NA	NA	NA	NA	NA	NA	NA	NA	NA	NA	NA	NA	2	2	0	0.313253012	83	21.08	2.3	20.75	20.75	20.75	20.75	1	2	0
99		Chow	2008	99	Y	CH	20130224	NA	NA	-1.18232055	0.062652546	NA	NA	-1.199231091	0.061796286	NA	NA	NA	NA	NA	NA	NA	NA	-1.295390809	0.064520249	NA	NA	-1.313918576	0.063717798	NA	NA	NA	NA	NA	NA	1	2	0	0.413333333	75	21.21	5.26		37.5		37.5	1	1	0
100		Hess	2010	105	Y	CH	20130225	NA	NA	-2.327117322	0.041405787	NA	NA	-2.341943257	0.041385214	NA	NA	NA	NA	NA	NA	NA	NA	-0.860040235	0.026974288	NA	NA	-0.865519504	0.026769244	NA	NA	NA	NA	NA	NA	1	1	0	0.314814815	162	NA	NA		81		81	1	3	0
101		MacDonald	2008	107	Y	CH	20130301	NA	NA	-0.14608843	0.063805743	NA	NA	-0.148611595	0.062197257	NA	NA	NA	NA	NA	NA	NA	NA	NA	NA	NA	NA	NA	NA	NA	NA	NA	NA	NA	NA	2	1	0	0.181818182	63	NA	NA		30		33	1	1	0
102		Nordgren	2011	113	Y	CH	20130225	NA	NA	-0.733266611	0.060124507	NA	NA	-0.744391694	0.058981364	NA	NA	NA	NA	NA	NA	NA	NA	NA	NA	NA	NA	NA	NA	NA	NA	NA	NA	NA	NA	2	1	0	0.394366197	71	NA	NA		35.5		35.5	1	5	0
103		Nordgren	2011	113	Y	CH	20130225	NA	NA	-0.789467509	0.058265263	NA	NA	-0.800923183	0.057232161	NA	NA	NA	NA	NA	NA	NA	NA	NA	NA	NA	NA	NA	NA	NA	NA	NA	NA	NA	NA	1	2	0	0.472972973	74	NA	NA		37		37	1	5	0
104		Nordgren	2011	113	Y	CH	20130225	NA	NA	-2.184804588	0.13884099	NA	NA	-2.238278871	0.138315748	NA	NA	NA	NA	NA	NA	NA	NA	NA	NA	NA	NA	NA	NA	NA	NA	NA	NA	NA	NA	2	1	0	0.452830189	46	NA	NA		23		23	1	1	0
105		Nordgren	2011	113	Y	CH	20130225	NA	NA	-0.54095491	0.092827973	NA	NA	-0.55464339	0.089703099	NA	NA	NA	NA	NA	NA	NA	NA	-0.73453249	0.095591843	NA	NA	-0.753119313	0.092608615	NA	NA	NA	NA	NA	NA	2	2	0	0.402985075	44.66666667	NA	NA		22.33333333		22.33333333	1	1	0
106		Nordgren	2011	114	Y	CH	20130225	NA	NA	-0.635824405	0.071627324	NA	NA	-0.647696234	0.069890705	NA	NA	NA	NA	NA	NA	NA	NA	NA	NA	NA	NA	NA	NA	NA	NA	NA	NA	NA	NA	1	2	0	0.397727273	58.66666667	NA	NA		29.33333333		29.33333333	1	5	0
107		OBrien	2012	116	Y	CH	20130226	NA	NA	-0.574421975	0.033319842	NA	NA	-0.579210777	0.032945659	NA	NA	NA	NA	NA	NA	NA	NA	-0.685135844	0.033877644	NA	NA	-0.690847638	0.033512801	NA	NA	NA	NA	NA	NA	2	1	0	0.508	125	18.99	NA		62.5		62.5	1	1	0
109		Wesselmann	2012	52	Y	CH	20130301	NA	NA	-1.439179593	0.055770672	NA	NA	-1.455927529	0.055272848	NA	NA	NA	NA	NA	NA	NA	NA	NA	NA	NA	NA	NA	NA	NA	NA	NA	NA	NA	NA	1	1	0	0.637362637	91	19.19	1.13		50		41	1	1	0
110		Wirth	2010	56	Y	CH	20130301	NA	NA	-0.947839843	0.058872201	NA	NA	-0.961205256	0.057938638	NA	NA	NA	NA	NA	NA	NA	NA	-1.620583336	0.070239898	NA	NA	-1.64343505	0.069629186	NA	NA	NA	NA	NA	NA	1	0	0	0.75	76	21	NA		35		41	1	1	0
111		Eisenberger	2006	65	Y	CH	20130301	NA	NA	-0.148945337	0.083564424	NA	NA	-0.152420194	0.080742679	NA	NA	NA	NA	NA	NA	NA	NA	-1.211305481	0.098617302	NA	NA	-1.239564932	0.09650611	NA	NA	NA	NA	NA	NA	1	1	0	0.28	48	20.7	4.4		24		24	1	5	0
112		Gerber	NA	185	Y	CH	20130308	NA	NA	-2.032435003	0.159615685	NA	NA	-2.094356727	0.158351647	NA	NA	NA	NA	NA	NA	NA	NA	NA	NA	NA	NA	NA	NA	NA	NA	NA	NA	NA	NA	2	1	0	0.421052632	38	21.95	4.69		19		19	1	5	0
113	1	Bernstein	2012	188	Y	CH	20130315	-1.069978452	0.448216268	-5.263429357	0.267104305	-0.118886495	0.059820273	-2.00326967	0.174399316	-3.236802675	0.273816952	0.495749179	0.107217497	-0.551095834	0.131302301	-0.796721238	0.300009269	-2.891077715	0.12273596	0.777085361	0.064221225	-0.990716498	0.129817402	-1.907258771	0.170191868	0.731721075	0.111131665	-0.028849639	0.126254395	1	1	0	0.298507463	67	NA	NA	17	20	16	14	1	2	0
114	1	Carter	2008	149	Y	CH	20130302	0.338012308	0.111709666	-0.089468583	0.028410028	1.570674661	0.037129936	-0.277560761	0.05730136	0.104582036	0.054408306	0.593734441	0.056780411	0.982886144	0.063743571	0.174391233	0.111371301	0.241884479	0.028589118	0.042211278	0.028387961	0.199146883	0.057030487	0.034908232	0.054340814	0.31188514	0.055007854	-0.156714566	0.056921066	1	1	0	0.482517483	143	19.93	3.45	36	36	36	33	1	2	0
115	1	Horn	NA	152	Y	CH	20130302	-0.985139886	0.233272342	-0.654495235	0.061973265	0.853787901	0.064234413	-0.766549988	0.123979184	0.17258311	0.109293159	0.880705222	0.1235847	-0.066890584	0.111855844	1.492103067	0.242867877	-0.345873835	0.059703152	0.174381083	0.059098053	-0.994192077	0.130052199	0.525700751	0.112815678	0.722190366	0.119848189	0.764665626	0.120388773	1	1	0	NA	68	NA	NA	18	16	17	17	1	2	0
116		Johnson	2010	153	Y	CH	20130302	NA	NA	-0.725642164	0.041351977	NA	NA	-0.732976275	0.040821837	NA	NA	NA	NA	NA	NA	NA	NA	-0.777871096	0.04172951	NA	NA	-0.785733088	0.04120704	NA	NA	NA	NA	NA	NA	1	1	0	0.221153846	104	23	6.22		47		57	1	1	0
117		Ambrosini	2013	189	Y	CH	20130317	NA	NA	-1.639061273	0.133581523	NA	NA	-1.686116478	0.131385567	NA	NA	NA	NA	NA	NA	NA	NA	-0.944946499	0.111161549	NA	NA	-0.972074619	0.107659821	NA	NA	NA	NA	NA	NA	2	0	1	0	40	23.25	3.33		20		20	1	1	0
119	1	DeBono	NA	180	Y	CH	20130307	-1.551994692	0.285306134	-1.084270264	0.080488088	0.276382616	0.070845503	-1.065285398	0.15171298	0.319378891	0.133593154	0.703098884	0.140476402	-1.039286297	0.150753033	-0.482077041	0.267637956	0.376943218	0.071421809	-8.886764127	0.762934883	-0.046895529	0.131842212	0.477022561	0.135795744	-0.025714401	0.13181523	-0.516578276	0.136485263	1	1	0	0.49122807	57	NA	NA	14.25	14.25	14.25	14.25	1	2	0
120	1	DeBono	NA	181	Y	CH	20130307	-0.328369838	0.208915058	-1.412753956	0.061702924	0.847652374	0.053817991	-1.074102601	0.10896403	-0.650878864	0.099951028	0.43657876	0.097073963	0.541711783	0.098343724	0.242954867	0.189801481	0.085034204	0.049427351	0.122184126	0.04947487	-0.103931141	0.094854218	0.135418868	0.094947263	-0.091011173	0.094823124	0.143611067	0.094975483	1	1	0	0.271604938	81	NA	NA	20.25	20.25	20.25	20.25	1	2	0
121	1	DeBono	NA	181	Y	CH	20130307	-0.747959515	0.18901698	-0.81455865	0.052189794	0.829927681	0.052342048	-0.134919159	0.092762634	-0.554991265	0.096254346	0.580028205	0.096596725	0.093428194	0.092648485	NA	NA	NA	NA	NA	NA	NA	NA	NA	NA	NA	NA	NA	NA	1	1	0	0.325301205	83	NA	NA	20.75	20.75	20.75	20.75	1	2	0
122		Brochu	NA	184	Y	CH	20130307	NA	NA	-2.430665951	0.198781042	NA	NA	-2.512218172	0.199028233	NA	NA	NA	NA	NA	NA	NA	NA	-0.460562305	0.117409337	NA	NA	-0.476014811	0.112104661	NA	NA	NA	NA	NA	NA	1	0	1	0	35	19.04	3.24		18		17	1	5	0
123		Dietrich	2010	183	Y	CH	20130307	NA	NA	1.406045498	0.066522576	NA	NA	1.426155941	0.06577734	NA	NA	NA	NA	NA	NA	NA	NA	NA	NA	NA	NA	NA	NA	NA	NA	NA	NA	NA	NA	1	0	0	NA	75	NA	NA		38		37	1	1	0
124		Van Beest	2013	182	Y	CH	20130308	NA	NA	-3.878862045	0.239491145	NA	NA	-3.96728565	0.243713221	NA	NA	NA	NA	NA	NA	NA	NA	-1.290751349	0.102965311	NA	NA	-1.320175671	0.100891878	NA	NA	NA	NA	NA	NA	2	0	0	0.164383562	49	20.36	3.98		19		30	1	5	0
125	1	Van Beest	2013	182	Y	CH	20130308	0.748708452	0.564932671	-8.005421143	0.39608645	-0.5471331	0.045606158	-3.168377718	0.197229524	-5.110140211	0.367703147	-0.658733132	0.08857702	0.097343798	0.085794618	0.528180926	0.181237647	-1.433633943	0.055254244	-0.604726058	0.045970658	-0.480092963	0.088250323	-0.91633909	0.092987324	-0.383964135	0.08546288	0.086763659	0.085772975	2	0	0	0.264705882	91	19.77	1.97	23	23	23	22	1	3	0
126		Gerber	NA	185	Y	CH	20130308	NA	NA	-3.295103248	0.21188433	NA	NA	-3.378837949	0.214844797	NA	NA	NA	NA	NA	NA	NA	NA	NA	NA	NA	NA	NA	NA	NA	NA	NA	NA	NA	NA	2	1	0	0.247191011	89	20.8	6.5		22.25		22.25	1	5	0
127		Bernstein	2012	6	Y	CH	20130308	NA	NA	-1.324181793	0.180619582	NA	NA	-1.385106233	0.174069284	NA	NA	NA	NA	NA	NA	NA	NA	NA	NA	NA	NA	NA	NA	NA	NA	NA	NA	NA	NA	1	1	0	0.574074074	27	NA	NA		13.5		13.5	1	5	0
128		Ren	2012	200	Y	CH	20130328	NA	NA	-2.13329549	0.118432063	NA	NA	-2.177852507	0.117939087	NA	NA	NA	NA	NA	NA	NA	NA	-0.171187656	0.07577504	NA	NA	-0.174763162	0.073481546	NA	NA	NA	NA	NA	NA	3	2	0	0.490566038	53	23.36	2.63		27		26	1	1	0
129		Hess	2011	203	Y	CH	20130403	NA	NA	-0.61626884	0.110552757	NA	NA	-0.635044559	0.10622266	NA	NA	NA	NA	NA	NA	NA	NA	NA	NA	NA	NA	NA	NA	NA	NA	NA	NA	NA	NA	1	NA	0	NA	38	NA	NA		18		20	1	1	0
130	1	Fayant	NA	202	Y	CH	20130403	0.215813402	0.382743898	-3.999358312	0.200031381	-0.686789072	0.070597327	-2.037020693	0.195398079	-1.923533694	0.187345819	-0.492384906	0.125935583	-0.211639275	0.130624901	-0.438620984	0.275279977	-1.356063895	0.082065067	-0.605367186	0.069720579	-1.119587624	0.147131798	-0.384868119	0.128148179	-0.045185183	0.122058144	-0.536546248	0.13481612	2	3	0	0.3	60	20.96	3.39	15	16	15	14	1	2	0
131	1	Floor	2007	204	Y	CH	20130408	-0.207675241	0.27570981	-4.132737294	0.143677583	-0.062302572	0.045500091	-1.921367242	0.12878921	-2.175413264	0.1469206	0.08533715	0.076035646	-0.112572231	0.103459987	-0.585635178	0.185627746	-0.662022375	0.049125061	-0.020767524	0.045480487	-0.731882787	0.093722547	-0.033141697	0.091905199	-0.288799862	0.076781949	-0.298787911	0.104495145	2	2	0	0.266666667	88	20.41	2.93	25	26	18	19	1	4	0
132		Krijnen	2008	205	Y	CH	20130413	NA	NA	-4.702705637	0.104588951	NA	NA	-4.736548336	0.105400571	NA	NA	NA	NA	NA	NA	NA	NA	-0.173820247	0.027904136	NA	NA	-0.175071133	0.02760807	NA	NA	NA	NA	NA	NA	2	NA	0	0.326	144	20.9	4.27		70		74	1	4	0
[truncated: 56 more columns]
